# Supplementary material for: Genome-Scale Metabolic Model of Infection with SARS-CoV-2 Mutants Confirms Guanylate Kinase as Robust Potential Antiviral Target
Source: Genes (Basel). 2021 May 24;12(6):796. doi: 10.3390/genes12060796 (PMC8225150; doi:10.3390/genes12060796)
Supplement: Supplementary file 1 [file genes-12-00796-s001.zip]

Archive with 1 entries (1 files):
- genes-1223201-supplementary.xlsx
