# Supplementary material for: Genome-Scale Metabolic Model of Infection with SARS-CoV-2 Mutants Confirms Guanylate Kinase as Robust Potential Antiviral Target
Source: Genes (Basel). 2021 May 24;12(6):796. doi: 10.3390/genes12060796 (PMC8225150; doi:10.3390/genes12060796)
Supplement: Supplementary file 1 [file genes-12-00796-s001.zip › genes-1223201-supplementary.xlsx]

## Sheet: Mutations
Variant	Virus name	Accesion No.	Mutations
B.1.1.7	hCoV-19/England/ALDP-12785F0/2021	EPI_ISL_1034141	Spike A570D, Spike D614G, Spike D1118H, Spike H69del, Spike N501Y, Spike P681H, Spike S982A, Spike T716I, Spike V70del, Spike Y144del, N D3L, N G204R, N R203K, N S235F, NS3 P240L, NS8 Q27stop, NS8 R52I, NS8 Y73C, NSP3 A890D, NSP3 I1412T, NSP3 T183I, NSP5 A260V, NSP6 F108del, NSP6 G107del, NSP6 S106del, NSP12 P323L
B.1.1.7	hCoV-19/England/MILK-12606E9/2021	EPI_ISL_1034031	Spike A570D, Spike D614G, Spike D1118H, Spike H69del, Spike L5F, Spike N501Y, Spike P681H, Spike S982A, Spike T716I, Spike V70del, Spike Y144del, N D3L, N G204R, N R203K, N S235F, NS8 Q27stop, NS8 R52I, NS8 Y73C, NSP3 A890D, NSP3 I1412T, NSP3 T183I, NSP6 F108del, NSP6 G107del, NSP6 S106del, NSP12 D109Y, NSP12 P323L
B.1.1.7	hCoV-19/England/CAMC-12623E0/2021	EPI_ISL_1033904	Spike A570D, Spike D614G, Spike D1118H, Spike H69del, Spike N501Y, Spike P681H, Spike S982A, Spike T716I, Spike V70del, Spike Y144del, N D3L, N G204R, N P151L, N R203K, N S235F, NS8 Q27stop, NS8 R52I, NS8 Y73C, NSP3 A890D, NSP3 I1412T, NSP3 T183I, NSP6 F108del, NSP6 G107del, NSP6 S106del, NSP12 P323L
B.1.1.7	hCoV-19/England/MILK-128C070/2021	EPI_ISL_1057954	Spike A570D, Spike D614G, Spike D1118H, Spike H69del, Spike N501Y, Spike P681H, Spike S982A, Spike T716I, Spike V70del, Spike Y144del, N D3L, N G204R, N R203K, N S235F, NS8 Q27stop, NS8 R52I, NS8 Y73C, NSP2 A360V, NSP3 A890D, NSP3 I1412T, NSP3 T183I, NSP6 F108del, NSP6 G107del, NSP6 S106del, NSP12 P323L, NSP14 L177F
B.1.1.7	hCoV-19/England/CAMC-128D9FC/2021	EPI_ISL_1057893	Spike A570D, Spike D614G, Spike D1118H, Spike H69del, Spike N501Y, Spike P681H, Spike S982A, Spike T716I, Spike V70del, Spike Y144del, N D3L, N G204R, N R203K, N S235F, NS8 Q27stop, NS8 R52I, NS8 Y73C, NSP3 A890D, NSP3 I1412T, NSP3 T183I, NSP6 F108del, NSP6 G107del, NSP6 S106del, NSP12 P323L
B.1.1.7	hCoV-19/Northern Ireland/RAND-1287804/2021	EPI_ISL_1057812	Spike A570D, Spike D614G, Spike D1118H, Spike H69del, Spike N501Y, Spike P681H, Spike S982A, Spike T716I, Spike V70del, Spike Y144del, N D3L, N G204R, N Q28H, N R203K, N S235F, NS3 L15F, NS8 Q27stop, NS8 R52I, NS8 Y73C, NSP3 A890D, NSP3 I1412T, NSP3 T183I, NSP4 F17L, NSP6 F108del, NSP6 G107del, NSP6 S106del, NSP12 P323L, NSP13 K460R
B.1.1.7	hCoV-19/Wales/RAND-1287A0E/2021	EPI_ISL_1057799	Spike A570D, Spike D614G, Spike D1118H, Spike H69del, Spike N501Y, Spike P681H, Spike S982A, Spike T716I, Spike V70del, Spike Y144del, N D3L, N G204R, N R203K, N S235F, NS3 L52I, NS8 Q27stop, NS8 R52I, NS8 Y73C, NSP2 L550F, NSP3 A890D, NSP3 I1412T, NSP3 N1293T, NSP3 T183I, NSP4 S395G, NSP6 F108del, NSP6 G107del, NSP6 S106del, NSP12 P323L
B.1.1.7	hCoV-19/Wales/ALDP-119BCF3/2021	EPI_ISL_1057753	Spike A570D, Spike D614G, Spike D1118H, Spike H69del, Spike N501Y, Spike P681H, Spike S982A, Spike T716I, Spike V70del, Spike Y144del, N D3L, N G204R, N R203K, N S235F, NS8 Q27stop, NS8 R52I, NS8 Y73C, NSP3 A890D, NSP3 A1892V, NSP3 E29K, NSP3 I1412T, NSP3 T183I, NSP4 F17L, NSP6 F108del, NSP6 G107del, NSP6 S106del, NSP12 P323L, NSP13 K460R
B.1.1.7	hCoV-19/Northern Ireland/RAND-1268353/2021	EPI_ISL_1057665	Spike A570D, Spike D614G, Spike D1118H, Spike H69del, Spike N501Y, Spike P681R, Spike S982A, Spike T716I, Spike V70del, Spike Y144del, N D3L, N G204R, N R203K, N S235F, NS8 Q27stop, NS8 R52I, NS8 Y73C, NSP1 R24C, NSP3 A890D, NSP3 A1502V, NSP3 I1412T, NSP3 T183I, NSP3 T749A, NSP6 F108del, NSP6 G107del, NSP6 S106del, NSP8 Q24R, NSP12 P323L, NSP13 K460R
B.1.1.7	hCoV-19/England/QEUH-B80A2D/2020	EPI_ISL_661707	Spike A570D, Spike D614G, Spike D1118H, Spike H69del, Spike N501Y, Spike P681H, Spike S982A, Spike T716I, Spike V70del, Spike Y144del, N D3L, N G204R, N R203K, N S235F, NS3 H78Y, NS8 Q27stop, NS8 R52I, NS8 Y73C, NSP3 A890D, NSP3 I1412T, NSP3 T183I, NSP4 V16L, NSP6 F108del, NSP6 G107del, NSP6 S106del, NSP12 P323L, NSP13 K460R
B.1.351	hCoV-19/SouthAfrica/KRISP-K008593/2021	EPI_ISL_1048554	Spike A243del, Spike A701V, Spike D80A, Spike D215G, Spike D614G, Spike E484K, Spike K417N, Spike L242del, Spike L244del, Spike N501Y, E P71L, N T205I, NS3 Q57H, NS3 S171L, NSP2 T85I, NSP3 K837N, NSP5 K90R, NSP6 F108del, NSP6 G107del, NSP6 S106del, NSP12 P323L
B.1.351	hCoV-19/Mayotte/IPP03217/2021	EPI_ISL_1035948	Spike A243del, Spike A701V, Spike D80A, Spike D215G, Spike D614G, Spike E484K, Spike K417N, Spike L18F, Spike L242del, Spike L244del, Spike N501Y, E P71L, N T205I, NS3 D199Y, NS3 Q57H, NS3 S171L, NSP2 G339S, NSP2 T85I, NSP3 K837N, NSP3 N1778S, NSP5 A193V, NSP5 K90R, NSP6 F108del, NSP6 G107del, NSP6 S106del, NSP12 P323L, NSP12 Q822H
B.1.351	hCoV-19/Mozambique/INS-K008131/2021	EPI_ISL_964922	Spike A243del, Spike A701V, Spike D80A, Spike D215G, Spike D614G, Spike E484K, Spike K417N, Spike L242del, Spike L244del, Spike N501Y, E P71L, M K162N, N T205I, NS3 Q57H, NS3 S171L, NS3 V88L, NS7b E33stop, NS8 I121L, NSP2 T85I, NSP3 C926S, NSP3 K837N, NSP5 K90R, NSP6 F108del, NSP6 G107del, NSP6 S106del, NSP12 P323L, NSP13 T588I
B.1.351	hCoV-19/Mayotte/IPP01000/2021	EPI_ISL_909697	Spike A243del, Spike A701V, Spike D80A, Spike D215G, Spike D614G, Spike E484K, Spike K417N, Spike L18F, Spike L242del, Spike L244del, Spike N501Y, E P71L, N T205I, NS3 Q57H, NS3 S171L, NSP2 T85I, NSP3 K837N, NSP3 N1778S, NSP5 A193V, NSP5 K90R, NSP6 F108del, NSP6 G107del, NSP6 S106del, NSP12 P323L, NSP14 L157F
B.1.351	hCoV-19/South Africa/KRISP-EC-K004583/2020	EPI_ISL_660615	Spike A243del, Spike A701V, Spike D80A, Spike D215G, Spike D614G, Spike E484K, Spike K417N, Spike L242del, Spike L244del, Spike N501Y, E P71L, N T205I, NS3 Q57H, NS3 S171L, NS8 V62L, NSP2 T85I, NSP3 K837N, NSP4 A87S, NSP4 S34F, NSP5 K90R, NSP6 F108del, NSP6 G107del, NSP6 S106del, NSP12 P323L
B.1.351	hCoV-19/South Africa/NHLS-UCT-GS-0666/2020	EPI_ISL_700587	Spike A243del, Spike A701V, Spike D80A, Spike D614G, Spike E484K, Spike K417N, Spike L242del, Spike L244del, Spike N501Y, Spike R246I, E P71L, N T205I, NS3 Q57H, NS3 S171L, NSP2 T85I, NSP3 K837N, NSP4 H36Y, NSP4 S137L, NSP5 K90R, NSP6 M86I, NSP12 P323L
B.1.351	hCoV-19/Botswana/1217-IN1660/2020	EPI_ISL_770471	Spike A701V, Spike D614G, Spike E484K, Spike K417N, Spike N501Y, E P71L, N T205I, NS3 Q57H, NS3 S171L, NSP2 D23N, NSP2 T85I, NSP3 L1361F, NSP5 K90R, NSP6 F108del, NSP6 G107del, NSP6 S106del, NSP12 P323L
B.1.351	hCoV-19/Mozambique/INS-K007928/2020	EPI_ISL_887444	Spike A243del, Spike A701V, Spike D80A, Spike D215G, Spike D614G, Spike E484K, Spike K417N, Spike L18F, Spike L242del, Spike L244del, Spike N501Y, E P71L, N T205I, NS3 Q57H, NS3 S171L, NS3 W131L, NSP2 T85I, NSP3 K837N, NSP5 K90R, NSP6 F108del, NSP6 G107del, NSP6 S106del, NSP12 P323L
B.1.351	hCoV-19/SouthAfrica/VIDA-KRISP-V001020/2020	EPI_ISL_940861	Spike A243del, Spike A701V, Spike D80A, Spike D215G, Spike D614G, Spike E484K, Spike K417N, Spike L242del, Spike L244del, Spike N501Y, E P71L, N T205I, NS3 Q57H, NS3 S171L, NS7b E3stop, NS8 S103L, NSP2 T85I, NSP3 K837N, NSP5 K90R, NSP6 F108del, NSP6 G107del, NSP6 S106del, NSP12 P323L, NSP16 M270I
B.1.351	hCoV-19/South Africa/KRISP-K008210/2021	EPI_ISL_944151	Spike A243del, Spike A701V, Spike D80A, Spike D215G, Spike D614G, Spike E484K, Spike K417N, Spike L242del, Spike L244del, Spike N501Y, E P71L, N T205I, NS3 Q57H, NS3 S171L, NSP2 T85I, NSP3 K837N, NSP3 T1238A, NSP5 K90R, NSP6 F108del, NSP6 G107del, NSP6 S106del, NSP12 P323L, NSP13 T588I
B.1.1.28	hCoV-19/Brazil/AM-21890002SP/2021	EPI_ISL_1068285	Spike D138Y, Spike D614G, Spike E484K, Spike H655Y, Spike K417T, Spike L18F, Spike N501Y, Spike P26S, Spike R190S, Spike T20N, Spike T1027I, Spike V1176F, N G204R, N P80R, N R203K, NS3 S253P, NS8 E92K, NSP3 K977Q, NSP3 S370L, NSP3 T133I, NSP6 F108del, NSP6 G107del, NSP6 S106del, NSP9 T34I, NSP12 P323L, NSP13 E341D
B.1.1.28	hCoV-19/Brazil/AM-20843228ZC/2020	EPI_ISL_833139	Spike D138Y, Spike D614G, Spike E484K, Spike H655Y, Spike K417T, Spike L18F, Spike N501Y, Spike P26S, Spike R190S, Spike T20N, Spike T1027I, Spike V1176F, N G204R, N P80R, N R203K, NS3 S253P, NS8 E92K, NSP3 K977Q, NSP3 S370L, NSP6 F108del, NSP6 G107del, NSP6 S106del, NSP12 P323L, NSP13 E341D, NSP14 P443S
B.1.1.28	hCoV-19/Brazil/PA-IEC-177365/2021	EPI_ISL_904120	Spike D138Y, Spike D614G, Spike E484K, Spike H655Y, Spike K417T, Spike L18F, Spike N501Y, Spike P26S, Spike R190S, Spike T20N, Spike T1027I, Spike V1176F, N G204R, N P80R, N R203K, NS3 S253P, NS7a L116P, NS8 E92K, NSP3 K977Q, NSP3 S370L, NSP6 F108del, NSP6 G107del, NSP6 S106del, NSP12 P323L, NSP13 E341D
B.1.1.28	hCoV-19/Brazil/SP-1065/2021	EPI_ISL_940619	Spike D138Y, Spike D614G, Spike E484K, Spike H655Y, Spike K417T, Spike L18F, Spike N501Y, Spike P26S, Spike R190S, Spike T20N, Spike T1027I, Spike V1176F, N G204R, N P80R, N R203K, NS3 S253P, NS8 E92K, NSP3 K977Q, NSP3 S370L, NSP6 F108del, NSP6 G107del, NSP6 S106del, NSP12 P323L, NSP13 E341D
B.1.1.28	hCoV-19/Brazil/RO-1205/2021	EPI_ISL_985312	Spike D138Y, Spike D614G, Spike E484K, Spike H655Y, Spike K417T, Spike L18F, Spike N501Y, Spike P26S, Spike R190S, Spike T20N, Spike T1027I, Spike V1176F, N G204R, N P80R, N R203K, NS3 S253P, NS8 E92K, NSP3 K977Q, NSP3 S370L, NSP6 F108del, NSP6 G107del, NSP6 S106del, NSP12 P323L, NSP13 E341D
B.1.1.28	hCoV-19/Brazil/RR-1084/2021	EPI_ISL_943969	Spike D138Y, Spike D614G, Spike E484K, Spike H655Y, Spike K417T, Spike L18F, Spike N501Y, Spike P26S, Spike R190S, Spike T20N, Spike T1027I, Spike V1176F, E V58F, N G204R, N P80R, N R203K, NS3 S253P, NS8 E92K, NSP3 K977Q, NSP3 S370L, NSP6 F108del, NSP6 G107del, NSP6 S106del, NSP12 P323L, NSP13 E341D
B.1.1.28	hCoV-19/Brazil/GO-1204/2021	EPI_ISL_1039693	Spike D138Y, Spike D614G, Spike E484K, Spike H655Y, Spike K417T, Spike L18F, Spike N501Y, Spike P26S, Spike P589S, Spike R190S, Spike T20N, Spike T1027I, Spike V1176F, N G204R, N P80R, N R203K, NS3 S253P, NS8 E92K, NSP3 K977Q, NSP3 S370L, NSP6 F108del, NSP6 G107del, NSP6 S106del, NSP12 G345E, NSP12 P323L, NSP13 E341D
B.1.1.28	hCoV-19/French Guiana/IPP02887/2021	EPI_ISL_1001385	Spike D138Y, Spike D614G, Spike E484K, Spike H655Y, Spike K417T, Spike L18F, Spike N501Y, Spike P26S, Spike R190S, Spike T20N, Spike T1027I, Spike V1176F, N G204R, N P80R, N R203K, NS3 S253P, NS8 E92K, NSP3 K977Q, NSP3 S370L, NSP6 F108del, NSP6 G107del, NSP6 S106del, NSP12 P323L, NSP13 E341D
B.1.1.28	hCoV-19/Brazil/AM-20143093FL/2020	EPI_ISL_1068111	Spike D138Y, Spike D614G, Spike E484K, Spike H655Y, Spike K417T, Spike L18F, Spike N501Y, Spike P26S, Spike R190S, Spike T20N, Spike T1027I, Spike V1176F, N G204R, N P80R, N R203K, NS3 S253P, NS8 E92K, NSP3 K977Q, NSP3 S370L, NSP6 F108del, NSP6 G107del, NSP6 S106del, NSP12 P227L, NSP12 P323L, NSP13 E341D
B.1.1.28	hCoV-19/Brazil/AM-20843185MR/2020	EPI_ISL_1068149	Spike D138Y, Spike D614G, Spike E484K, Spike H655Y, Spike K417T, Spike L18F, Spike N501Y, Spike P26S, Spike R190S, Spike T20N, Spike T1027I, Spike V1176F, N G204R, N P80R, N R203K, N S413G, NS3 S253P, NS8 E92K, NSP3 K977Q, NSP3 S370L, NSP6 F108del, NSP6 G107del, NSP6 S106del, NSP12 P323L, NSP13 E341D
B.1.427_429	hCoV-19/USA/CA-LACPHL-AF00519/2021	EPI_ISL_1098639	Spike D614G, Spike L452R, Spike P26S, Spike Q677H, Spike S13I, Spike V70L, Spike W152C, N G18C, N P67S, N T205I, NS3 A99T, NS3 Q57H, NSP1 T170I, NSP2 T85I, NSP3 H563Y, NSP9 I65V, NSP12 P323L, NSP12 T870I, NSP13 D260Y
B.1.427_429	hCoV-19/USA/CO-CDPHE-2100360535/2021	EPI_ISL_1097538	Spike D614G, Spike L452R, Spike S13I, Spike W152C, N M234I, N T205I, NS3 Q57H, NS8 V100L, NSP2 T85I, NSP3 N1012S, NSP9 I65V, NSP12 P323L, NSP13 D260Y, NSP15 S287L
B.1.427_429	hCoV-19/USA/FL-CDC-2-3847137/2021	EPI_ISL_1095293	Spike D614G, Spike L452R, Spike S13I, Spike W152C, N T205I, NS3 Q57H, NSP2 T85I, NSP9 I65V, NSP12 P323L, NSP13 D260Y, NSP15 V66L
B.1.427_429	hCoV-19/USA/CA-UCSF-JD578/2021	EPI_ISL_1094168	Spike D614G, Spike L452R, Spike S13I, Spike W152C, N T205I, NS3 Q57H, NS3 V90F, NSP2 T85I, NSP4 S395T, NSP6 L125F, NSP12 P323L, NSP12 T225I, NSP13 D260Y, NSP13 P53L
B.1.427_429	hCoV-19/USA/CA-CZB-12943/2020	EPI_ISL_672365	Spike D614G, Spike L452R, Spike P26S, Spike S13I, Spike W152C, N T205I, NS3 Q57H, NSP2 T85I, NSP9 I65V, NSP12 P323L, NSP13 D260Y
B.1.427_429	hCoV-19/USA/NY-CDC-21802344/2021	EPI_ISL_1090958	Spike D614G, Spike L452R, Spike S13I, Spike W152C, N T205I, NS3 Q57H, NS7b H42Y, NSP2 T85I, NSP9 I65V, NSP12 E919D, NSP12 P323L, NSP13 D260Y
B.1.427_429	hCoV-19/USA/OH-CDC-21794375/2021	EPI_ISL_1090785	Spike C1235F, Spike D614G, Spike L452R, Spike W152C, N D402H, N T205I, NS3 Q57H, NSP2 T85I, NSP9 I65V, NSP12 P323L, NSP13 D260Y
B.1.427_429	hCoV-19/USA/NV-CDC-21954687/2021	EPI_ISL_1090319	Spike A771S, Spike D614G, Spike K1073N, Spike L452R, Spike W152C, N T205I, NS3 Q57H, NSP1 H110Y, NSP2 T85I, NSP3 P236S, NSP3 P1316H, NSP5 T196M, NSP9 I65V, NSP12 P323L, NSP13 D260Y
B.1.427_429	hCoV-19/USA/NC-CDC-STM-000010233/2021	EPI_ISL_1089064	Spike D614G, Spike L452R, Spike S13I, Spike W152C, N T205I, NS3 Q57H, NSP2 H208Y, NSP2 T85I, NSP3 K963N, NSP4 D279N, NSP4 S395T, NSP12 P323L, NSP13 D260Y, NSP13 P53L
B.1.427_429	hCoV-19/USA/TX-CDC-21760408/2021	EPI_ISL_1088319	Spike D614G, Spike L452R, Spike S13I, Spike W152C, N M234I, N T205I, NS3 Q57H, NS8 V32L, NS8 V100L, NSP2 T85I, NSP3 A898V, NSP3 P1442L, NSP8 S41F, NSP9 I65V, NSP12 P323L, NSP13 D260Y
B.1.617	hCoV-19/India/MH-NCCS-SVNGMCCH733/2021	EPI_ISL_2107062	Spike D614G, Spike D950B, Spike L452R, Spike P681R, Spike T19R, Spike T478K, M I82T, N D377Y, N R203M, N R385K, NS3 S26L, NS7a L116F, NS7a T120I, NS7a V82A, NS8 G8V, NSP2 P129L, NSP3 P822L, NSP4 A446V, NSP6 V149A, NSP12 G671S, NSP12 P323L, NSP13 A509V, NSP13 P77L, NSP15 H234Y
B.1.617	hCoV-19/India/TN-ICMR-NIRT-INSACOG-4810/2021	EPI_ISL_2100195	Spike D614G, Spike D950B, Spike L452R, Spike P681R, Spike T19R, Spike T478K, M I82T, NS3 S26L, NS7a L116F, NS7a T120I, NS7a V82A, NSP2 P129L, NSP3 P822L, NSP4 A446V, NSP6 V149A, NSP12 G671S, NSP12 P323L, NSP12 T319I, NSP13 P77L, NSP14 P46L
B.1.617	hCoV-19/India/WB-ICMR-30500032_P2/2021	EPI_ISL_2036278	Spike D614G, Spike D950N, Spike G142D, Spike L452R, Spike P681R, Spike T19R, Spike T478K, M I82T, N D63G, N D377Y, N R203M, N R385K, N T362I, NS3 S26L, NS7a L116F, NS7a T120I, NS7a V82A, NSP2 P129L, NSP3 H1274Y, NSP3 P822L, NSP4 A446V, NSP6 V149A, NSP12 G671S, NSP12 P323L, NSP13 P77L, NSP14 P121S, NSP15 H234Y
B.1.617	hCoV-19/India/KA-SEQ_687_S157_R1_001/2021	EPI_ISL_2015633	Spike D614G, Spike D950N, Spike G142D, Spike K77T, Spike L452R, Spike P681R, Spike T19R, Spike T478K, M I82T, N D63G, N D377Y, N R203M, NS3 S26L, NS7a T120I, NS7a V82A, NSP2 P129L, NSP3 P822L, NSP4 D217N, NSP4 F375S, NSP4 T439M, NSP6 H11Q, NSP12 P323L, NSP15 K259R
B.1.617	hCoV-19/India/MH-ICMR-NIV-INSAGOG-nCoV-305776/2021	EPI_ISL_1970543	Spike A222V, Spike D614G, Spike D950N, Spike G142D, Spike L452R, Spike P681R, Spike T19R, Spike T478K, M I82T, N D63G, N D377Y, N G212V, N Q389L, N R203M, NS3 S26L, NS7a T120I, NS7a V82A, NSP3 P822L, NSP4 A446V, NSP4 I95V, NSP6 T181I, NSP6 V149A, NSP12 G671S, NSP12 P323L, NSP13 P77L
B.1.617	hCoV-19/India/GJ-ICMR-NIV-INSAGOG-GSEQ-3130/2021	EPI_ISL_1970503	Spike D614G, Spike D950N, Spike G142D, Spike L452R, Spike P681R, Spike T19R, Spike T478K, M I82T, N D63G, N D377Y, N G215C, N R203M, NS3 S26L, NS7a T120I, NS7a V82A, NS7b T40I, NSP3 A488S, NSP3 P1228L, NSP3 P1469S, NSP4 T492I, NSP4 V167L, NSP6 T77A, NSP12 G671S, NSP12 M601I, NSP12 P323L, NSP13 P77L, NSP14 A394V
B.1.617	hCoV-19/India/MH-NEERI-NGP-34282/2021	EPI_ISL_1360359	Spike D614G, Spike D1153Y, Spike E154K, Spike E484Q, Spike L452R, Spike P681R, Spike V382L, N D377Y, N R203M, NS3 S26L, NS6 I33T, NS7a V82A, NSP1 V54I, NSP3 T749I, NSP6 T77A, NSP12 P323L, NSP13 M429I, NSP13 T127I, NSP15 K259R, NSP15 S261A, NSP16 V78G
B.1.617	hCoV-19/India/CT-ILSGS00482/2021	EPI_ISL_1662410	Spike D614G, Spike E154K, Spike E484Q, Spike L452R, Spike P681R, Spike Q1071H, Spike T95I, M I82S, N D377Y, N R203M, NS3 S26L, NS7a V82A, NSP3 T749I, NSP6 T77A, NSP12 P323L, NSP13 G206C, NSP13 M429I, NSP14 M315I, NSP15 K259R, NSP15 P65S, NSP15 S261A
B.1.617	hCoV-19/India/MH-NS1268/2021	EPI_ISL_1838318	Spike D614G, Spike E484Q, Spike H1101D, Spike L452R, Spike P681R, Spike Q1071H, N D377Y, N R203M, NS3 S26L, NS6 I33T, NS7a V82A, NSP3 P822L, NSP3 T749I, NSP6 T77A, NSP12 P323L, NSP13 M429I, NSP15 K259R
B.1.617	hCoV-19/India/GJ-ICMR-NIV-INSACOG-GSEQ-3144/2021	EPI_ISL_1841238	Spike D614G, Spike E484Q, Spike G142D, Spike L452R, Spike P681R, Spike Q1071H, Spike T95I, M I82S, N D377Y, N R203M, N T166I, NS3 A39D, NS3 S26L, NS3 V90F, NS3 V256F, NS7a V82A, NSP3 T749I, NSP6 T77A, NSP12 P323L, NSP13 G206C, NSP13 M429I, NSP15 K259R, NSP15 S261A

## Sheet: VBOFs
Variant	Accession_ID	ADP	PPi	ATP	CTP/GTP	UTP	VBOF	Ala	Arg	Asn	Asp	Cys	Glu	Gln	Gly	His	Ile	Leu	Lys	Met	Phe	Pro	Ser	Thr	Trp	Tyr	Val
B.1.1.7	EPI_ISL_1034141	28.0427	0.722691	28.2669	0.137219	0.224138	0.0169985	0.56159	0.397174	0.391055	0.296864	0.112209	0.229213	0.33767	0.532111	0.111929	0.440615	0.754986	0.360411	0.111432	0.331697	0.304792	0.535717	0.486946	0.131756	0.256591	0.345307
B.1.1.7	EPI_ISL_1034031	28.0414	0.722655	28.2655	0.137225	0.224115	0.016957	0.561574	0.397154	0.391035	0.296837	0.112203	0.229202	0.337653	0.532085	0.111924	0.440593	0.75348	0.360393	0.111426	0.333137	0.304789	0.53569	0.486922	0.131749	0.256591	0.345278
B.1.1.7	EPI_ISL_1033904	28.0404	0.722605	28.2645	0.137196	0.224119	0.0169999	0.561554	0.39714	0.391022	0.296838	0.112199	0.229194	0.337641	0.532066	0.11192	0.440578	0.760446	0.36038	0.111422	0.331668	0.299242	0.535671	0.486904	0.131745	0.25657	0.345265
B.1.1.7	EPI_ISL_1057954	28.0562	0.719248	28.2793	0.136508	0.223128	0.01699	0.561859	0.397365	0.391243	0.297006	0.112263	0.229323	0.337832	0.532366	0.111983	0.440827	0.755324	0.360584	0.111485	0.331868	0.30495	0.535974	0.48718	0.131819	0.256715	0.345473
B.1.1.7	EPI_ISL_1057893	28.0428	0.722691	28.2669	0.137244	0.224114	0.0169985	0.561602	0.397174	0.391055	0.296864	0.112209	0.229213	0.33767	0.532111	0.111929	0.440615	0.754974	0.360411	0.111432	0.331697	0.304804	0.535717	0.486946	0.131756	0.256592	0.345295
B.1.1.7	EPI_ISL_1057812	28.0413	0.722655	28.2655	0.137237	0.224103	0.0169993	0.561574	0.397166	0.391035	0.296849	0.112203	0.229202	0.332117	0.532084	0.11746	0.440593	0.754937	0.36038	0.111426	0.33168	0.304789	0.53569	0.486922	0.131749	0.256579	0.345278
B.1.1.7	EPI_ISL_1057799	28.0427	0.722691	28.2668	0.137268	0.22409	0.0169981	0.561602	0.397174	0.391043	0.296864	0.112209	0.229213	0.33767	0.532123	0.111929	0.440627	0.75495	0.360411	0.111432	0.331709	0.304804	0.535705	0.486958	0.131756	0.256591	0.345295
B.1.1.7	EPI_ISL_1057753	28.0428	0.722691	28.2669	0.13722	0.224138	0.0169988	0.56159	0.397186	0.391055	0.296864	0.112209	0.229201	0.33767	0.532111	0.111929	0.440615	0.754987	0.360411	0.111432	0.331685	0.304804	0.535717	0.486946	0.131756	0.256592	0.345307
B.1.1.7	EPI_ISL_1057665	28.042	0.722648	28.2661	0.137301	0.224035	0.0169989	0.561588	0.398633	0.391045	0.296856	0.112218	0.229207	0.337649	0.532097	0.11047	0.440604	0.754955	0.360389	0.111429	0.331688	0.304796	0.535703	0.486921	0.131753	0.256585	0.345298
B.1.1.7	EPI_ISL_661707	28.0427	0.72269	28.2668	0.137244	0.224114	0.0169981	0.561602	0.397186	0.391055	0.296864	0.112209	0.229213	0.33767	0.532111	0.111917	0.440615	0.754986	0.360398	0.111432	0.331697	0.304804	0.535717	0.486946	0.131756	0.256603	0.345282
B.1.351	EPI_ISL_1048554	28.0725	0.721176	28.2961	0.136978	0.223622	0.0170976	0.560696	0.397591	0.3929	0.299828	0.11237	0.228021	0.337997	0.539636	0.11062	0.445203	0.747534	0.355217	0.111532	0.326514	0.306378	0.54327	0.483312	0.131886	0.258365	0.348643
B.1.351	EPI_ISL_1035948	28.0792	0.719063	28.3022	0.136537	0.223007	0.0170506	0.560818	0.397686	0.392982	0.299887	0.112397	0.228076	0.338066	0.539753	0.110659	0.445309	0.746254	0.355302	0.111558	0.32805	0.306451	0.543424	0.483427	0.131918	0.258439	0.348738
B.1.351	EPI_ISL_964922	28.0666	0.72405	28.2911	0.13751	0.224527	0.0171009	0.560575	0.397514	0.404962	0.299758	0.112324	0.227965	0.33792	0.539532	0.110574	0.445117	0.747401	0.342998	0.11151	0.32645	0.306318	0.543177	0.483194	0.131861	0.258315	0.348563
B.1.351	EPI_ISL_909697	28.0811	0.718577	28.3039	0.136473	0.222828	0.0170495	0.560856	0.397713	0.393009	0.29992	0.112405	0.228091	0.338101	0.539802	0.110654	0.445339	0.746292	0.355326	0.111566	0.328085	0.306472	0.543449	0.48346	0.131927	0.258444	0.348762
B.1.351	EPI_ISL_660615	28.0757	0.72036	28.2992	0.136653	0.223539	0.0170952	0.560748	0.397637	0.392946	0.299862	0.112383	0.228047	0.338036	0.539699	0.110633	0.445254	0.747632	0.355258	0.111544	0.326563	0.306413	0.543333	0.483367	0.131901	0.258395	0.348671
B.1.351	EPI_ISL_700587	28.0638	0.723235	28.2883	0.137178	0.224451	0.0171022	0.560521	0.396009	0.392778	0.301192	0.112335	0.22795	0.337892	0.538022	0.110573	0.446534	0.747312	0.355106	0.111485	0.326424	0.306282	0.5431	0.483161	0.131845	0.258296	0.348534
B.1.351	EPI_ISL_770471	28.0825	0.71785	28.3051	0.136346	0.222591	0.0171017	0.560547	0.397486	0.392796	0.302652	0.11234	0.227961	0.337908	0.538035	0.110591	0.445085	0.750239	0.355135	0.111502	0.326439	0.306296	0.543126	0.483183	0.131851	0.258296	0.34855
B.1.351	EPI_ISL_887444	28.0721	0.720876	28.2957	0.136928	0.223522	0.0170552	0.560689	0.397586	0.392896	0.299824	0.112369	0.228019	0.337993	0.53963	0.110619	0.445198	0.746079	0.355213	0.11153	0.327968	0.306374	0.543263	0.483306	0.131873	0.258362	0.348638
B.1.351	EPI_ISL_940861	28.0758	0.720363	28.2991	0.136821	0.223372	0.0170969	0.560776	0.397665	0.392962	0.299859	0.112367	0.22804	0.338048	0.539737	0.110617	0.44525	0.747552	0.355283	0.111528	0.326502	0.306435	0.543335	0.48339	0.131899	0.258401	0.348696
B.1.351	EPI_ISL_944151	28.0788	0.719564	28.3019	0.136668	0.223125	0.0170937	0.560834	0.39768	0.392989	0.299895	0.112395	0.228072	0.338073	0.539758	0.110645	0.445315	0.747702	0.355297	0.111557	0.326587	0.306447	0.543392	0.483396	0.131916	0.258423	0.348721
B.1.1.28	EPI_ISL_1068285	28.0577	0.718382	28.2806	0.136299	0.222904	0.0169482	0.561509	0.401201	0.392437	0.300952	0.112241	0.227735	0.337633	0.532025	0.109024	0.440625	0.747889	0.360368	0.111404	0.329052	0.299289	0.545547	0.486823	0.131735	0.260981	0.345329
B.1.1.28	EPI_ISL_833139	28.0414	0.72255	28.2655	0.137178	0.224109	0.016958	0.561183	0.400968	0.392209	0.300777	0.112176	0.227603	0.337437	0.531716	0.108961	0.440345	0.747455	0.360159	0.111339	0.328861	0.299103	0.545242	0.486564	0.131658	0.26083	0.345128
B.1.1.28	EPI_ISL_904120	28.0373	0.723608	28.2617	0.137388	0.224428	0.0169605	0.5611	0.400909	0.392151	0.300733	0.112159	0.227569	0.337388	0.531638	0.108945	0.44028	0.747333	0.360106	0.111322	0.328812	0.299083	0.54515	0.486493	0.131639	0.260791	0.345078
B.1.1.28	EPI_ISL_940619	28.0353	0.724115	28.2599	0.137463	0.224606	0.0169617	0.56106	0.40088	0.392124	0.300712	0.112151	0.227553	0.337364	0.5316	0.108937	0.440249	0.747292	0.36008	0.111315	0.328789	0.29905	0.545112	0.486458	0.13163	0.260773	0.345053
B.1.1.28	EPI_ISL_985312	28.0372	0.72363	28.2617	0.137376	0.224451	0.0169606	0.561098	0.400907	0.39215	0.300732	0.112159	0.227569	0.337387	0.531636	0.108945	0.440279	0.747343	0.360105	0.111322	0.328811	0.29907	0.545148	0.486491	0.131639	0.260791	0.345077
B.1.1.28	EPI_ISL_943969	28.0372	0.723533	28.2616	0.137351	0.224427	0.0169536	0.561099	0.400908	0.39215	0.300732	0.112159	0.227569	0.337387	0.531637	0.108945	0.440279	0.747343	0.360105	0.111322	0.329054	0.299071	0.545149	0.486492	0.131639	0.260791	0.344834
B.1.1.28	EPI_ISL_1039693	28.0365	0.723927	28.2611	0.13736	0.224616	0.016961	0.561084	0.400897	0.39214	0.300725	0.112156	0.227575	0.337378	0.531611	0.108942	0.440268	0.747324	0.360096	0.111319	0.328803	0.297607	0.54659	0.486479	0.131635	0.260784	0.345068
B.1.1.28	EPI_ISL_1001385	28.0418	0.722439	28.2659	0.137168	0.224064	0.0169578	0.561191	0.400974	0.392215	0.300782	0.112178	0.227606	0.337442	0.531724	0.108963	0.440352	0.747466	0.360164	0.11134	0.328866	0.29912	0.545238	0.486572	0.13166	0.260834	0.345134
B.1.1.28	EPI_ISL_1068111	28.0486	0.720698	28.2722	0.136801	0.22356	0.0169537	0.561327	0.401071	0.39231	0.300855	0.112205	0.227662	0.337524	0.531853	0.108989	0.440459	0.74766	0.360252	0.111368	0.328946	0.29918	0.545371	0.48669	0.131692	0.260897	0.345217
B.1.1.28	EPI_ISL_1068149	28.0459	0.722713	28.27	0.137236	0.224133	0.0169553	0.561272	0.401032	0.392272	0.300825	0.112194	0.227639	0.337491	0.537334	0.108978	0.440415	0.747574	0.360216	0.111357	0.328913	0.299163	0.539784	0.486642	0.131679	0.260871	0.345183
B.1.427_429	EPI_ISL_1098639	28.0566	0.72369	28.2812	0.137227	0.22463	0.0171597	0.561471	0.398561	0.392419	0.302371	0.119227	0.229206	0.336138	0.532013	0.111933	0.44614	0.7493	0.354817	0.111399	0.326136	0.299264	0.548181	0.482723	0.130272	0.256624	0.345326
B.1.427_429	EPI_ISL_1097538	28.0672	0.723477	28.2915	0.1374	0.22435	0.0171536	0.561696	0.398712	0.392555	0.302485	0.113735	0.229292	0.337722	0.537751	0.11053	0.451821	0.74815	0.354951	0.105904	0.326259	0.306371	0.541394	0.482917	0.130322	0.256709	0.346901
B.1.427_429	EPI_ISL_1095293	28.0645	0.72336	28.2888	0.137448	0.224244	0.0171552	0.561642	0.398674	0.39253	0.302456	0.113725	0.229271	0.33769	0.5377	0.110519	0.446242	0.748067	0.354918	0.11143	0.326229	0.306342	0.541343	0.482872	0.130309	0.256685	0.346868
B.1.427_429	EPI_ISL_1094168	28.0764	0.720314	28.2997	0.136863	0.223307	0.0171472	0.56188	0.398842	0.392696	0.302584	0.113773	0.229367	0.337832	0.537928	0.110566	0.446455	0.748371	0.355068	0.111477	0.326391	0.306459	0.541559	0.483076	0.130364	0.256793	0.347003
B.1.427_429	EPI_ISL_672365	28.0612	0.724343	28.2858	0.137553	0.22463	0.0171572	0.561576	0.398626	0.392484	0.30242	0.113711	0.229243	0.337649	0.537636	0.110506	0.446189	0.747966	0.354875	0.111417	0.32619	0.304848	0.542735	0.482814	0.130294	0.256654	0.346839
B.1.427_429	EPI_ISL_1090958	28.0866	0.717709	28.3092	0.136341	0.222525	0.0171414	0.562085	0.398988	0.39284	0.302707	0.113814	0.229439	0.337955	0.538124	0.110594	0.446594	0.748644	0.355197	0.111518	0.326485	0.306583	0.541769	0.483252	0.130412	0.256899	0.347153
B.1.427_429	EPI_ISL_1090785	28.0848	0.717005	28.307	0.136259	0.222255	0.0171001	0.562047	0.398961	0.392814	0.297134	0.112349	0.229436	0.337933	0.538088	0.116139	0.445106	0.748595	0.355174	0.11151	0.327922	0.306562	0.543191	0.48322	0.130403	0.25687	0.34713
B.1.427_429	EPI_ISL_1090319	28.0899	0.717137	28.3123	0.136224	0.222357	0.0171393	0.560692	0.399035	0.394344	0.30273	0.113828	0.229478	0.337995	0.538187	0.110619	0.445188	0.748732	0.353781	0.111543	0.326524	0.306594	0.544761	0.483296	0.130427	0.256929	0.347194
B.1.427_429	EPI_ISL_1089064	28.0717	0.721529	28.2954	0.137058	0.223718	0.0171505	0.561786	0.398776	0.392655	0.302521	0.113754	0.229329	0.337776	0.537838	0.110536	0.446368	0.748258	0.354996	0.111458	0.326312	0.306408	0.541469	0.483007	0.130343	0.256763	0.346957
B.1.427_429	EPI_ISL_1088319	28.0894	0.71778	28.312	0.136343	0.222559	0.0171397	0.562128	0.399027	0.392878	0.302724	0.113825	0.229474	0.337989	0.538177	0.110617	0.452179	0.748754	0.355232	0.105988	0.32653	0.306601	0.54181	0.483299	0.130425	0.256912	0.347175
B.1.617	EPI_ISL_2107062	28.0757	0.720179	28.2992	0.136596	0.223505	0.0169832	0.561983	0.390752	0.392768	0.295654	0.112336	0.229409	0.337906	0.538002	0.110562	0.427379	0.748545	0.36213	0.117037	0.326438	0.305033	0.543129	0.497937	0.131846	0.26238	0.347091
B.1.617	EPI_ISL_2100195	28.0589	0.724263	28.2835	0.137522	0.224622	0.0171551	0.561658	0.40159	0.392533	0.301013	0.112268	0.229272	0.337704	0.537691	0.110508	0.427135	0.748108	0.356377	0.111431	0.326243	0.304838	0.542803	0.497626	0.131767	0.256674	0.346858
B.1.617	EPI_ISL_2036278	28.0603	0.725437	28.2855	0.137537	0.225194	0.0169956	0.561571	0.390457	0.393928	0.291352	0.112251	0.229236	0.337651	0.541687	0.110467	0.432592	0.74798	0.361857	0.116949	0.326192	0.30479	0.542731	0.492025	0.131747	0.262194	0.346804
B.1.617	EPI_ISL_2015633	28.076	0.721008	28.2994	0.137091	0.223425	0.0169876	0.561884	0.396225	0.394161	0.291503	0.112314	0.229364	0.337852	0.542001	0.11054	0.427295	0.748397	0.355051	0.117026	0.32635	0.304985	0.543021	0.499284	0.13182	0.262316	0.346998
B.1.617	EPI_ISL_1970543	28.0727	0.720049	28.296	0.136772	0.223265	0.0169892	0.560361	0.396167	0.394102	0.291481	0.1123	0.229337	0.332262	0.536387	0.110539	0.427245	0.753847	0.356478	0.117	0.326323	0.304949	0.542958	0.497768	0.131805	0.262285	0.353964
B.1.617	EPI_ISL_1970503	28.0595	0.722916	28.2837	0.137254	0.224216	0.0169972	0.561542	0.395981	0.393917	0.291344	0.117783	0.22923	0.337641	0.536136	0.110488	0.42708	0.74797	0.356311	0.116933	0.32617	0.304794	0.542727	0.49751	0.131743	0.262162	0.346794
B.1.617	EPI_ISL_1360359	28.0532	0.723772	28.2776	0.137478	0.22442	0.016959	0.561452	0.394447	0.392372	0.295356	0.112222	0.226265	0.339021	0.537495	0.110463	0.439108	0.749221	0.356218	0.116907	0.326097	0.304761	0.542556	0.488198	0.131713	0.263559	0.345235
B.1.617	EPI_ISL_1662410	28.058	0.725523	28.2831	0.137659	0.225115	0.0169981	0.561549	0.394515	0.392439	0.296863	0.112254	0.226304	0.337623	0.537564	0.111938	0.428502	0.747894	0.35628	0.116915	0.326153	0.304802	0.5548	0.486826	0.131736	0.262148	0.346776
B.1.617	EPI_ISL_1838318	28.0718	0.719856	28.295	0.136767	0.223173	0.0169898	0.561812	0.394709	0.392632	0.298466	0.112297	0.227873	0.337789	0.537839	0.110536	0.439375	0.748273	0.354997	0.116984	0.326313	0.304951	0.542928	0.488534	0.1318	0.262277	0.346946
B.1.617	EPI_ISL_1841238	28.062	0.723271	28.2863	0.137339	0.224309	0.016995	0.561616	0.394571	0.392495	0.298374	0.11227	0.227793	0.337671	0.536183	0.111954	0.434086	0.748	0.354873	0.116944	0.326223	0.304857	0.554866	0.481359	0.131754	0.262185	0.3468

## Sheet: Acknowledgement
We gratefully acknowledge the following Authors from the Originating laboratories responsible for obtaining the specimens and the Submitting laboratories where genetic sequence data were generated and shared via the GISAID Initiative, on which this research is based.
Virus name	Accesion No.	Collected	Originating laboratory	Submitting laboratory	Authors
hCoV-19/England/ALDP-12785F0/2021	EPI_ISL_1034141	2021-02-09	Lighthouse Lab in Alderley Park	Wellcome Sanger Institute for the COVID-19 Genomics UK (COG-UK) Consortium	Jacquelyn Wynn, Mairead Hyland, The Lighthouse Lab in Alderley Park and Alex Alderton, Roberto Amato,Jeffrey Barrett, Sonia Goncalves, Ewan Harrison, David K. Jackson, Ian Johnston, Dominic Kwiatkowski, Cordelia Langford, John Sillitoe on behalf of the Wellcome Sanger Institute COVID-19 Surveillance Team
hCoV-19/England/MILK-12606E9/2021	EPI_ISL_1034031	2021-02-07	Lighthouse Lab in Milton Keynes	Wellcome Sanger Institute for the COVID-19 Genomics UK (COG-UK) Consortium	The Lighthouse Lab in Milton Keynes and Alex Alderton, Roberto Amato, Jeffrey Barrett, Sonia Goncalves, Ewan Harrison, David K. Jackson, Ian Johnston, Dominic Kwiatkowski, Cordelia Langford, John Sillitoe on behalf of the Wellcome Sanger Institute COVID-19 Surveillance Team
hCoV-19/England/CAMC-12623E0/2021	EPI_ISL_1033904	2021-02-09	Lighthouse Lab in Cambridge	Wellcome Sanger Institute for the COVID-19 Genomics UK (COG-UK) Consortium	Rob Howes, The Lighthouse Lab in Cambridge and Alex Alderton, Roberto Amato, Jeffrey Barrett, Sonia Goncalves, Ewan Harrison, David K. Jackson, Ian Johnston, Dominic Kwiatkowski, Cordelia Langford, John Sillitoe on behalf of the Wellcome Sanger Institute COVID-19 Surveillance Team
hCoV-19/England/MILK-128C070/2021	EPI_ISL_1057954	2021-02-09	Lighthouse Lab in Milton Keynes	Wellcome Sanger Institute for the COVID-19 Genomics UK (COG-UK) Consortium	The Lighthouse Lab in Milton Keynes and Alex Alderton, Roberto Amato, Jeffrey Barrett, Sonia Goncalves, Ewan Harrison, David K. Jackson, Ian Johnston, Dominic Kwiatkowski, Cordelia Langford, John Sillitoe on behalf of the Wellcome Sanger Institute COVID-19 Surveillance Team
hCoV-19/England/CAMC-128D9FC/2021	EPI_ISL_1057893	2021-02-13	Lighthouse Lab in Cambridge	Wellcome Sanger Institute for the COVID-19 Genomics UK (COG-UK) Consortium	Rob Howes, The Lighthouse Lab in Cambridge and Alex Alderton, Roberto Amato, Jeffrey Barrett, Sonia Goncalves, Ewan Harrison, David K. Jackson, Ian Johnston, Dominic Kwiatkowski, Cordelia Langford, John Sillitoe on behalf of the Wellcome Sanger Institute COVID-19 Surveillance Team
hCoV-19/Northern Ireland/RAND-1287804/2021	EPI_ISL_1057812	2021-02-02	Randox Laboratories	Wellcome Sanger Institute for the COVID-19 Genomics UK (COG-UK) Consortium	Randox Laboratories and Alex Alderton, Roberto Amato, Jeffrey Barrett, Sonia Goncalves, Ewan Harrison, David K. Jackson, Ian Johnston, Dominic Kwiatkowski, Cordelia Langford, John Sillitoe on behalf of the Wellcome Sanger Institute COVID-19 Surveillance Team
hCoV-19/Wales/RAND-1287A0E/2021	EPI_ISL_1057799	2021-02-02	Randox Laboratories	Wellcome Sanger Institute for the COVID-19 Genomics UK (COG-UK) Consortium	Randox Laboratories and Alex Alderton, Roberto Amato, Jeffrey Barrett, Sonia Goncalves, Ewan Harrison, David K. Jackson, Ian Johnston, Dominic Kwiatkowski, Cordelia Langford, John Sillitoe on behalf of the Wellcome Sanger Institute COVID-19 Surveillance Team
hCoV-19/Wales/ALDP-119BCF3/2021	EPI_ISL_1057753	2021-01-27	Lighthouse Lab in Alderley Park	Wellcome Sanger Institute for the COVID-19 Genomics UK (COG-UK) Consortium	Jacquelyn Wynn, Mairead Hyland, The Lighthouse Lab in Alderley Park and Alex Alderton, Roberto Amato,Jeffrey Barrett, Sonia Goncalves, Ewan Harrison, David K. Jackson, Ian Johnston, Dominic Kwiatkowski, Cordelia Langford, John Sillitoe on behalf of the Wellcome Sanger Institute COVID-19 Surveillance Team
hCoV-19/Northern Ireland/RAND-1268353/2021	EPI_ISL_1057665	2021-02-03	Randox Laboratories	Wellcome Sanger Institute for the COVID-19 Genomics UK (COG-UK) Consortium	Randox Laboratories and Alex Alderton, Roberto Amato, Jeffrey Barrett, Sonia Goncalves, Ewan Harrison, David K. Jackson, Ian Johnston, Dominic Kwiatkowski, Cordelia Langford, John Sillitoe on behalf of the Wellcome Sanger Institute COVID-19 Surveillance T
hCoV-19/England/QEUH-B80A2D/2020	EPI_ISL_661707	2020-11-14	Lighthouse Lab in Glasgow	Wellcome Sanger Institute for the COVID-19 Genomics UK (COG-UK) Consortium	Harper VanSteenhouse, Yumi Kasai, David Gray, Carol Clugston, Anna Dominiczak and Alex Alderton, Roberto Amato, Sonia Goncalves, Ewan Harrison, David K. Jackson, Ian Johnston, Dominic Kwiatkowski, Cordelia Langford, John Sillitoe on behalf of the Wellcome Sanger Institute COVID-19 Surveillance Team
hCoV-19/SouthAfrica/KRISP-K008593/2021	EPI_ISL_1048554	2021-02-02	National Health Laboratory Service, South Africa	KRISP, KZn Research Innovation and Sequencing Platform	Giandhari J, Pillay S, Lessells R, Mdlalose K, York D, Khan S, Emmanuel SJ, Tegally H, Wilkinson E, de Oliveira T
hCoV-19/Mayotte/IPP03217/2021	EPI_ISL_1035948	2021-01-31	Outre Mer CH de Mayotte	National Reference Center for Viruses of Respiratory Infections, Institut Pasteur, Paris	Marion Barbet, Sylvie Behillil, Méline Bizard, Angela Brisebarre, Camille Capel, Etienne Simon-Lorière, Vincent Enouf, Maud Vanpeene, Sylvie van der Werf,Combe Patrice
hCoV-19/Mozambique/INS-K008131/2021	EPI_ISL_964922	2021-01-16	Instituto Nacional de Saude (INS), Mozambique	KRISP, KZN Research Innovation and Sequencing Platform	Nalia Ismael, Nadia Sitoe, Paulo Arnaldo, Nedio Mabunda, Giandhari J, Pillay S, Emmanuel S, Tegally H, Wilkinson E, de Oliveira T
hCoV-19/Mayotte/IPP01000/2021	EPI_ISL_909697	2021-01-14	CH de Mayotte - Laboratoire de Biologie	National Reference Center for Viruses of Respiratory Infections, Institut Pasteur, Paris	Marion Barbet, Sylvie Behillil, Méline Bizard, Angela Brisebarre, Camille Capel, Etienne Simon-Lorière, Vincent Enouf, Maud Vanpeene, Sylvie van der Werf,Combe Patrice
hCoV-19/South Africa/KRISP-EC-K004583/2020	EPI_ISL_660615	2020-11-12	NHLS-IALCH	KRISP, KZN Research Innovation and Sequencing Platform	Giandhari J, Pillay S, Lessells R, Mdlalose K, York D, Khan S, Tegally H, Wilkinson E, de Oliveira T
hCoV-19/South Africa/NHLS-UCT-GS-0666/2020	EPI_ISL_700587	2020-10-23	Conville CDC wc CVC	NHLS/UCT	Houriiyah Tegally, Arash Iranzadeh, Deelan Doolabh, Lynn Tyers, Bruna Galvao, Innocent Mudau, Marvin Hsiao, Kruger Marais, Diana Hardie, Stephen Korsman, Carolyn Williamson
hCoV-19/Botswana/1217-IN1660/2020	EPI_ISL_770471	2020-12-17	National Health laboratory	Botswana Institute for Technology Research and Innovation	Kefentse Arnold Tumedi, Madisa Mine, Dineo Emang Tshiamo. Gape Nyepetsi, Thongbotho Mphoyakgosi, Malebogo Kebabonye, Maitshwarelo Ignatius Matsheka
hCoV-19/Mozambique/INS-K007928/2020	EPI_ISL_887444	2020-12-16	Instituto Nacional de Saude (INS), Mozambique	KRISP, KZN Research Innovation and Sequencing Platform	Nalia Ismael, Nadia Sitoe, Paulo Arnaldo, Nedio Mabunda, Giandhari J, Pillay S, Tegally H, Wilkinson E, de Oliveira T
hCoV-19/SouthAfrica/VIDA-KRISP-V001020/2020	EPI_ISL_940861	2020-12-28	Vaccines and Infectious Diseases Analytics Research Unit (VIDA)	KRISP, KZN Research Innovation and Sequencing Platform	Baillie Vicky, du Plessis Jeanine, Giandhari Jennifer, Pillay Sureshnee, Naidoo Yeshnee, Tegally Houriiyah, de Oliveira Tulio, Madhi Shabir
hCoV-19/South Africa/KRISP-K008210/2021	EPI_ISL_944151	2021-01-02	National Health Laboratory Service, South Africa	KRISP, KZN Research Innovation and Sequencing Platform	Laguda-Akingba O, Giandhari J, Pillay S, Lessells R, Mdlalose K, York D, Khan S, Emmanuel SJ, Tegally H, Wilkinson E, de Oliveira T
hCoV-19/Brazil/AM-21890002SP/2021	EPI_ISL_1068285	2021-01-04	Laboratorio de Ecologia de Doencas Transmissiveis na Amazonia, Instituto Leonidas e Maria Deane - Fiocruz Amazonia	Laboratorio de Ecologia de Doencas Transmissiveis na Amazonia, Instituto Leonidas e Maria Deane - Fiocruz Amazonia	Valdinete Nascimento, Victor Souza, André Corado, Fernanda Nascimento, George Silva, Ágatha Costa, Debora Duarte, Karina Pessoa, Matilde Mejía, Luciana Gonçalves, Maria Júlia Brandão, Michele Jesus, Felipe Naveca
hCoV-19/Brazil/AM-20843228ZC/2020	EPI_ISL_833139	2020-12-22	Laboratorio de Ecologia de Doencas Transmissiveis na Amazonia, Instituto Leonidas e Maria Deane - Fiocruz Amazonia	Laboratorio de Ecologia de Doencas Transmissiveis na Amazonia, Instituto Leonidas e Maria Deane - Fiocruz Amazonia	Valdinete Nascimento, Victor Souza, André Corado, Fernanda Nascimento, George Silva, Ágatha Costa, Debora Duarte, Karina Pessoa, Matilde Mejía, Luciana Gonçalves, Maria Júlia Brandão, Michele Jesus, Felipe Naveca
hCoV-19/Brazil/PA-IEC-177365/2021	EPI_ISL_904120	2021-01-10	LACEN - Laboratório Central de Saúde Pública do Pará	Evandro Chagas Institute	Santos, M.C.; Silva, A.M.; Junior, W.D.C.; Barbagelata, L.S.; Ferreira, J.A.; Sousa, E.M.A.; da Silva, P.S.; Pinheiro, K.C.; L.C.; Sousa Junior, E.C.
hCoV-19/Brazil/SP-1065/2021	EPI_ISL_940619	2021-01-15	Hospital Sao Joaquim - Beneficiencia Portuguesa	Instituto Adolfo Lutz, Interdiciplinary Procedures Center, Strategic Laboratory	Claudio Tavares Sacchi, Claudia Regina Gonçalves, Erica Valessa Ramos Gomes, Karoline Rodrigues Campos
hCoV-19/Brazil/RO-1205/2021	EPI_ISL_985312	2021-01-19	LACEN do Estado de Goias	Instituto Adolfo Lutz, Interdiciplinary Procedures Center, Strategic Laboratory	Claudio Tavares Sacchi, Claudia Regina Gonçalves, Erica Valessa Ramos Gomes, Karoline Rodrigues Campos
hCoV-19/Brazil/RR-1084/2021	EPI_ISL_943969	2021-01-25	Hospital Geral de Sao Paulo	Instituto Adolfo Lutz, Interdiciplinary Procedures Center, Strategic Laboratory	Claudio Tavares Sacchi, Claudia Regina Gonçalves, Erica Valessa Ramos Gomes, Karoline Rodrigues Campos
hCoV-19/Brazil/GO-1204/2021	EPI_ISL_1039693	2021-01-19	LACEN do Estado de Goias	Instituto Adolfo Lutz, Interdiciplinary Procedures Center, Strategic Laboratory	Claudio Tavares Sacchi, Claudia Regina Gonçalves, Erica Valessa Ramos Gomes, Karoline Rodrigues Campos
hCoV-19/French Guiana/IPP02887/2021	EPI_ISL_1001385	2021-01-31	Outre mer	National Reference Center for Viruses of Respiratory Infections, Institut Pasteur, Paris	Marion Barbet, Sylvie Behillil, Méline Bizard, Angela Brisebarre, Camille Capel, Etienne Simon-Lorière, Vincent Enouf, Maud Vanpeene, Sylvie van der Werf,Rousset (Guy) Dominique
hCoV-19/Brazil/AM-20143093FL/2020	EPI_ISL_1068111	2020-12-28	Laboratorio de Ecologia de Doencas Transmissiveis na Amazonia, Instituto Leonidas e Maria Deane - Fiocruz Amazonia	Laboratorio de Ecologia de Doencas Transmissiveis na Amazonia, Instituto Leonidas e Maria Deane - Fiocruz Amazonia	Valdinete Nascimento, Victor Souza, André Corado, Fernanda Nascimento, George Silva, Ágatha Costa, Debora Duarte, Karina Pessoa, Matilde Mejía, Luciana Gonçalves, Maria Júlia Brandão, Michele Jesus, Felipe Naveca
hCoV-19/Brazil/AM-20843185MR/2020	EPI_ISL_1068149	2020-12-18	Laboratorio de Ecologia de Doencas Transmissiveis na Amazonia, Instituto Leonidas e Maria Deane - Fiocruz Amazonia	Laboratorio de Ecologia de Doencas Transmissiveis na Amazonia, Instituto Leonidas e Maria Deane - Fiocruz Amazonia	Valdinete Nascimento, Victor Souza, André Corado, Fernanda Nascimento, George Silva, Ágatha Costa, Debora Duarte, Karina Pessoa, Matilde Mejía, Luciana Gonçalves, Maria Júlia Brandão, Michele Jesus, Felipe Naveca
hCoV-19/USA/CA-LACPHL-AF00519/2021	EPI_ISL_1098639	2021-02-17	Los Angeles County PHL	Los Angeles County PHL	P. Hemarajata et al.
hCoV-19/USA/CO-CDPHE-2100360535/2021	EPI_ISL_1097538	2021-02-05	Colorado Department of Public Health and Environment	Colorado Department of Puplic Health and Environment	Laura Bankers, Molly C. Hetherington-Rauth, Diana Ir, Shannon Ely, Shannon R. Matzinger, Sarah Elizabeth Totten, Emily A. Travanty
hCoV-19/USA/FL-CDC-2-3847137/2021	EPI_ISL_1095293	2021-01-20	FL Bureau of Public Health Laboratories-Miami	Respiratory Viruses Branch, Division of Viral Diseases, Centers for Disease Control and Prevention	Krista Queen, Yan Li, Ying Tao, Jing Zhang, Anna Uehara, Anna Montmayeur, Clinton R. Paden, Peter W. Cook, Rachel Marine, Mili Sheth, Jasmine Padilla, Sarah Nobles, Mark Burroughs, Lori Rowe, Haibin Wang, Ben L. Rambo-Martin, Dhwani Batra, Justin Lee, Suxiang Tong
hCoV-19/USA/CA-UCSF-JD578/2021	EPI_ISL_1094168	2021-01-15	DeRisi Lab, University of California, San Francisco	DeRisi Lab, University of California, San Francisco	Sabrina Mann, Anthea Mitchell, Jamin Liu, Sara Sunshine, Matthew Laurie, Genay Pilarowski, Amy Kistler, Manu Vanaerschot, Patrick Ayscue, Lucy Li, Eric Chow, IDseq Team, James Peng, Carina Marquez, Luis Rubio, Gabriel Chamie, Diane Jones, Jon Jacobo, Susana Rojas, Susy Rojas, Valerie Tulier-Laiwa, Douglas Black, Jackie Martinez, Maya Petersen, Diane Havlir, and Joseph DeRisi
hCoV-19/USA/CA-CZB-12943/2020	EPI_ISL_672365	2020-10-18	Orange County Public Health Lab	Chan-Zuckerberg Biohub	CZB Cliahub Consortium
hCoV-19/USA/NY-CDC-21802344/2021	EPI_ISL_1090958	2021-02-08	Quest Diagnostics Incorporated	Respiratory Viruses Branch, Division of Viral Diseases, Centers for Disease Control and Prevention	Peter W. Cook, Dakota Howard, Dhwani Batra, Ben L. Rambo-Martin, S. H. Rosenthal, A. Gerasimova, R. M. Kagan, B. Anderson, M. Hua, Y. Liu, L.E. Bernstein, K.E. Livingston, A. Perez, I. A. Shlyakhter, R. V. Rolando, R. Owen, P. Tanpaiboon, F. Lacbawan, Clinton R. Paden, Suxiang Tong, Duncan MacCannell
hCoV-19/USA/OH-CDC-21794375/2021	EPI_ISL_1090785	2021-02-03	Quest Diagnostics Incorporated	Respiratory Viruses Branch, Division of Viral Diseases, Centers for Disease Control and Prevention	Peter W. Cook, Dakota Howard, Dhwani Batra, Ben L. Rambo-Martin, S. H. Rosenthal, A. Gerasimova, R. M. Kagan, B. Anderson, M. Hua, Y. Liu, L.E. Bernstein, K.E. Livingston, A. Perez, I. A. Shlyakhter, R. V. Rolando, R. Owen, P. Tanpaiboon, F. Lacbawan, Clinton R. Paden, Suxiang Tong, Duncan MacCannell
hCoV-19/USA/NV-CDC-21954687/2021	EPI_ISL_1090319	2021-02-09	Quest Diagnostics Incorporated	Respiratory Viruses Branch, Division of Viral Diseases, Centers for Disease Control and Prevention	Peter W. Cook, Dakota Howard, Dhwani Batra, Ben L. Rambo-Martin, S. H. Rosenthal, A. Gerasimova, R. M. Kagan, B. Anderson, M. Hua, Y. Liu, L.E. Bernstein, K.E. Livingston, A. Perez, I. A. Shlyakhter, R. V. Rolando, R. Owen, P. Tanpaiboon, F. Lacbawan, Clinton R. Paden, Suxiang Tong, Duncan MacCannell
hCoV-19/USA/NC-CDC-STM-000010233/2021	EPI_ISL_1089064	2021-02-06	Helix / Illumina	Respiratory Viruses Branch, Division of Viral Diseases, Centers for Disease Control and Prevention	Peter W. Cook, Dakota Howard, Dhwani Batra, Ben L. Rambo-Martin, Eileen de Feo, Jan Antico, Christine Tran, Matthew Tolentino, Shannon Wickline, Kim Gietzen, Brad Sickler, Jingtao Liu, Eric Allen, Phil Febbo, Summer Galloway, Nicole L. Washington, Simon White, Geraint Levan, Kelly Schiabor Barrett, Elizabeth Cirulli, Alexandre Bolze, Ary Ascencio, Charlotte Rivera-Garcia, Ryan Cho, Jason Nguyen, …
hCoV-19/USA/TX-CDC-21760408/2021	EPI_ISL_1088319	2021-02-01	Quest Diagnostics Incorporated	Respiratory Viruses Branch, Division of Viral Diseases, Centers for Disease Control and Prevention	Peter W. Cook, Dakota Howard, Dhwani Batra, Ben L. Rambo-Martin, S. H. Rosenthal, A. Gerasimova, R. M. Kagan, B. Anderson, M. Hua, Y. Liu, L.E. Bernstein, K.E. Livingston, A. Perez, I. A. Shlyakhter, R. V. Rolando, R. Owen, P. Tanpaiboon, F. Lacbawan, Clinton R. Paden, Suxiang Tong, Duncan MacCannell
hCoV-19/India/MH-NCCS-SVNGMCCH733/2021	EPI_ISL_2107062	2021-03-24	National Centre For Cell Science - INSACOG	National Centre For Cell Science	Dhiraj Paul, Shivang P. Bhanushali, Mohak P Gujare, Mitali Inamdar, Manoj Kumar Bhat, Ajay Pillai, INSACOG Consortium team, Yogesh Shouche
hCoV-19/India/TN-ICMR-NIRT-INSACOG-4810/2021	EPI_ISL_2100195	2021-04-09	ICMR-National Institute for Research In Tuberculosis	NIV Influenza	Dr Padmapriyadarsini.C, Dr Luke Elizabeth Hanna, Dr S Siva Kumar, Dr Radha Gopalaswamy, Mr Ramesh K
hCoV-19/India/WB-ICMR-30500032_P2/2021	EPI_ISL_2036278	2021	Indian Council of Medical Research-National Institute of Virology, Microbial Containment Complex	Indian Council of Medical Research-National Institute of Virology, Microbial Containment Complex	Pragya D Yadav
hCoV-19/India/KA-SEQ_687_S157_R1_001/2021	EPI_ISL_2015633	2021-04	KEMPEGOWDA INTERNATIONAL AIRPORT	inStem NCBS	Uma Ramakrishnan Dasaradhi Palakodeti Aswin SaiNarain
hCoV-19/India/MH-ICMR-NIV-INSAGOG-nCoV-305776/2021	EPI_ISL_1970543	2021-04-27	ICMR-National Institute of Virology - INSACOG	NIV Influenza	Dr. Varsha Potdar
hCoV-19/India/GJ-ICMR-NIV-INSAGOG-GSEQ-3130/2021	EPI_ISL_1970503	2021-04-18	ICMR-National Institute of Virology - INSACOG	NIV Influenza	Dr. Varsha Potdar
hCoV-19/India/MH-NEERI-NGP-34282/2021	EPI_ISL_1360359	2021-02-08	CSIR-National Environmental Engineering Research Institute	CSIR-Centre for Cellular and Molecular Biology - INSACOG	Lamuk Zaveri, Ara Sreenivas, Sofia Banu, Onkar Kulkarni, Shreekant Verma, Amareshwar Vodapalli , Viswagithe S L, B Himasri, Sharath Chandra Thota, Karthik Bharadwaj Tallapaka, Krishna Khairnar, Rakesh K Mishra,Divya Tej Sowpati
hCoV-19/India/CT-ILSGS00482/2021	EPI_ISL_1662410	2021-02-15	BRLSABVM Government Medical College, Rajnandgaon, Chhattisgarh	Institute of Life Sciences - INSACOG	Sunil K. Raghav, Safal Walia, Arup Ghosh, Atimukta Jha, Amol M. Kanampalliwar, Shifu Aggarwal, Rupesh Dash, Rajeeb Swain, Punit Prasad, INSACOG Consortium, Ajay Parida
hCoV-19/India/MH-NS1268/2021	EPI_ISL_1838318	2021-03-31	The National Centre for Cell Science	CSIR-Centre for Cellular and Molecular Biology-INSACOG	Dhiraj Paul, Mohak P Gujare, Shivang P. Bhanushali, Mitali Inamdar, Sonal Manik Chavan, Manoj Kumar Bhat, Ajay Pillai, INSACOG Consortium team, Yogesh Shouche,Payel Mukherjee,Lamuk Zaveri,Tulasi Nagabandi, Ara Sreenivas,Valli Nagalakshmi Undamatla,Shreekant Verma, Amareshwar Vodapalli ,Blessy B John,Viswagithe S L,B Himasri,Onkar Kulkarni,Sofia Banu,Archana Bharadwaj Siva,Sharath Chandra Thota,Ka…
hCoV-19/India/GJ-ICMR-NIV-INSACOG-GSEQ-3144/2021	EPI_ISL_1841238	2021-04-18	ICMR-National Institute of Virology - INSACOG	NIV Influenza	Dr. Varsha Potdar
